# Supplementary material for: Mitogen-Activated Protein Kinase Phosphatases (MKPs) in Fungal Signaling: Conservation, Function, and Regulation
Source: Int J Mol Sci. 2019 Apr 5;20(7):1709. doi: 10.3390/ijms20071709 (PMC6479966; doi:10.3390/ijms20071709)
Supplement: Supplementary file 1 [file ijms-20-01709-s001.zip]

Archive with 2 entries (2 files):
- Suplemmentary Material González-Rubio et al/Tabla Suplementaria S1 def.xlsx
- Suplemmentary Material González-Rubio et al/Tabla Suplementaria S2 def.xlsx
