# Supplementary material for: Mitogen-Activated Protein Kinase Phosphatases (MKPs) in Fungal Signaling: Conservation, Function, and Regulation
Source: Int J Mol Sci. 2019 Apr 5;20(7):1709. doi: 10.3390/ijms20071709 (PMC6479966; doi:10.3390/ijms20071709)
Supplement: Supplementary file 1 [file ijms-20-01709-s001.zip › Suplemmentary Material González-Rubio et al/Tabla Suplementaria S1 def.xlsx]

## Sheet: S1
Subphylum	Fungal species	Standard protein name	Protein ID	Protein length/ weight	Source
Agaricomycotina	Trametes versicolor	Msg5	XP_008033071	681 aa, 73.57 kDa	KEGG
Agaricomycotina	Tremella mesenterica	Msg5	XP_007005275	513 aa, 56. 83 Kda	KEGG
Pezizomycotina	Aspergillus fumigatus	dspD/Afu2g02760	XP_749411	776 aa, 84.01 kDa	AspGD
Pezizomycotina	Aspergillus nidulans	msgA/AN4544	XP_662148	702 aa, 76.08 kDa	AspGD
Pezizomycotina	Aspergillus niger	An07g07110	CAK39553.1	665 aa, 72.13 kDa	AspGD
Pezizomycotina	Aspergillus oryzae	AO090026000622/ RIB40	BAE60045.1	710 aa, 77.3kDa	AspGD
Pezizomycotina	Cercospora beticola	Msg5	XP_023459343	794 aa, 85.81 kDa	NCBI
Pezizomycotina	Cercospora zeina	Msg5	PKS03491	756 aa, 81.22 kDa	NCBI
Pezizomycotina	Coccidioides immitis	Msg5	KMU79863	576 aa, 63.92 kDa	NCBI
Pezizomycotina	Colletotrichum graminicola	Pmp1	XP_008092472	781 aa, 84.41 kDa	NCBI
Pezizomycotina	Diplodia seriata	Msg5	OMP87142	999 aa, 108.53 kDa	NCBI
Pezizomycotina	Fusarium graminearum	FGSG_06977	XP_011326656	795 aa, 86.74 kDa	NCBI
Pezizomycotina	Fusarium oxysporum		EWY98749	788 aa, 86.2 kDa	NCBI
Pezizomycotina	Gaeumannomyces graminisvar. Tritici	Pmp1	XP_009219985	634 aa, 68.48 kDa	NCBI
Pezizomycotina	Histoplasma capsulatum		XP_001538700	701 aa, 76.29 kDa	KEGG
Pezizomycotina	Madurella mycetomatis	Pmp1	KXX76467	804 aa, 86.5 kDa	NCBI
Pezizomycotina	Pyricularia oryzae	Pmp1	XP_003712767	874 aa, 94.34 kDa	NCBI
Pezizomycotina	Neurospora crassa	NCU06252	XP_962856	811 aa, 87.78 kDa	NCBI
Pezizomycotina	Neurospora crassa	NCU05049	XP_956423	312 aa, 33,96 kDa	NCBI
Pezizomycotina	Paracoccidioides lutzii	Msg5	XP_002791021	911 aa, 100.3 kDa	NCBI
Pezizomycotina	Phaeomoniella chlamydospora	Msg5	KKY24782	484 aa, 53, 73 kDa	NCBI
Pezizomycotina	Sordaria macrospora	SMAC_00069	XP_003351527	811 aa, 88.05 kDa	NCBI
Pezizomycotina	Ustilaginoidea virens		KDB16232	823 aa, 88.67 kDa	NCBI
Pezizomycotina	Verticillium dahliae	Pmp1	XP_009657170	803 aa, 87.17 kDa	NCBI
Saccharomycotina	Eremothecium gossypii/Ashbya gossypii	ADL245Wp	NP_983851	436 aa, 47.29 kDa	NCBI
Saccharomycotina	Candida albicans	Cpp1/ C1_10000C_A	XP_723551	597 aa, 65.57 kDa	CGD
Saccharomycotina	Candida dubliniensis	Cd36_09400	XP_002417584	590 aa, 64.97 kDa	CGD
Saccharomycotina	Candida glabrata	Msg5 / CAGL0G01320g	XP_446419//KTB25203	438 aa, 48.7 kDa	CGD
Saccharomycotina	Candida orthopsilosis	Cpp1/ CORT_0A04470	XP_003866275	662 aa, 63,47 kDa	CGD
Saccharomycotina	Candida parapsilosis	CPAR2_804460	CCE41896	649 aa, 71.9 kDa	CGD
Saccharomycotina	Yamadazyma tenuis		XP_006687210	330 aa, 36.49 kDa	NCBI
Saccharomycotina	Candida tropicalis	CTRG_03358	XP_002549061	596 aa, 65.7 kDa	NCBI
Saccharomycotina	Clavispora lusitanie	CLUG_01878	XP_002618419	327 aa, 35.57 kDa	NCBI
Saccharomycotina	Debaryomyces hansenii	DEHA2D02926p	XP_458594	422 aa, 47.6 kDa	NCBI
Saccharomycotina	Geotrichum candidum/ Galactomyces candidus		CDO53089	449 aa, 49.83 kDa	NCBI
Saccharomycotina	Hanseniaspora osmophila	Msg5	OEJ88451	412 aa, 45.59 kDa	NCBI
Saccharomycotina	Kluyveromyces lactis	Msg5	XP_455243	360 aa, 40.83 kDa	NCBI
Saccharomycotina	Kluyveromyces marxianus	Msg5	XP_022678215	388 aa, 43,05 kDa	NCBI
Saccharomycotina	Kluyveromyces waltii		Kwal23.4911*	455 aa, 50.19 kDa	SGD
Saccharomycotina	Komagataella phaffii/Pichia pastoris		XP_002492844	276 aa, 30.77 kDa	NCBI
Saccharomycotina	Lodderomyces elongisporus	LELG_00342	XP_001527822	728 aa, 81.39 kDa	NCBI
Saccharomycotina	Meyerozyma guilliermondii	PGUG_05117	XP_001483162	381 aa, 41.53 kDa	NCBI
Saccharomycotina	Saccharomyces bayanus		sbayc627-g39.1*	429 aa, 40.08 Kda	SGD
Saccharomycotina	Naumovozyma castellii/Saccharomyces castellii	Scas694.29 / NCAS_0G03090	XP_003677548	487 aa, 54.15 Kda	SGD
Saccharomycotina	Saccharomyces cerevisiae	Sdp1	NP_012153	209 aa, 23.89 kDa	SGD
Saccharomycotina	Saccharomyces cerevisiae	Msg5	NP_014345	489 aa, 54.22 kDa	SGD
Saccharomycotina	Saccharomyces kluyveri/Lachancea kluyveri		SAKL0E08404g*	470 aa, 51.51 kDa	SGD
Saccharomycotina	Saccharomyces mikatae		smik390-g11.1*	177 aa, 20.2 kDa	SGD
Saccharomycotina	Saccharomyces mikatae		smik406-g1.1*	494 aa, 55.06 kDa	SGD
Saccharomycotina	Saccharomyces paradoxus		spar440-g11.1*	209 aa, 23.62 kDa	SGD
Saccharomycotina	Saccharomyces paradoxus		spar252-g2.1*	490 aa, 54.57 kDa	SGD
Saccharomycotina	Scheffersomyces stipitis		XP_001383831	489 aa, 53,35 kDa	NCBI
Saccharomycotina	Spathaspora passalidarum	SPAPADRAFT_61447	XP_007375642	397 aa, 43.93 kDa	NCBI
Saccharomycotina	Sugiyamaella lignohabitans	Msg5	XP_018733395	481 aa, 51.59 kDa	NCBI
Saccharomycotina	Yarrowia lipolytica	YALI0F00858p	XP_504838	436 aa, 47.6 kDa	NCBI
Saccharomycotina	Zygosaccharomyces parabailii	SDP1 (YIL113W) and MSG5 (YNL053W)	AQZ15770	343 aa, 37.31 kDa	NCBI
Taphrinomycotina	Schizosaccharomyces japonicus	Pmp1	XP_002174422	408 aa, 44.53 kDa	NCBI
Taphrinomycotina	Schizosaccharomyces octosporus	Pmp1	XP_013020182	306 aa, 34.63 kDa	NCBI
Taphrinomycotina	Schizosaccharomyces pombe	Pmp1/SPBC1685.01	NP_595205	278 aa, 31.63 kDa	PomBase
Ustilaginomycotina	Ustilago maydis	UMAG_02303	XP_011388628	533 aa, 57, 36 kDa	NCBI
Ustilaginomycotina	Ustilago maydis	Rok1	XP_011390174	1069 aa, 113.21 kDa	NCBI
