# Supplementary material for: Mitogen-Activated Protein Kinase Phosphatases (MKPs) in Fungal Signaling: Conservation, Function, and Regulation
Source: Int J Mol Sci. 2019 Apr 5;20(7):1709. doi: 10.3390/ijms20071709 (PMC6479966; doi:10.3390/ijms20071709)
Supplement: Supplementary file 1 [file ijms-20-01709-s001.zip › Suplemmentary Material González-Rubio et al/Tabla Suplementaria S2 def.xlsx]

## Sheet: Hoja1
Subphylum	Fungal species	Standard protein name	Protein ID	DSPc			IYT/S motif	D-DOMAIN [RK](1,3)-x(2,6)-[LIV]-x[LIV]
				Domain	ACTIVE SITE (HCXXGXXR)
				position	position	Signature	Position	Number of hits	1	2	3	4	5	6	7	8	9	10	11	12	13	14
Pezizomycotina	Aspergillus nidulans	msgA/ AN4544	XP_662148	PTPc [422-509]	[457-464]	HCQLGASR		7 hits	147 - 157: RR.drnlknLsL	199 - 207: RRKpag...LtI	317 - 326: R..gypngpIqI	344 - 351: R..fdvv..VnV	447 - 456: R..isqgkkVlV	464 - 470: R..sas...LvI	598 - 609: KKRsvsprpLaL
Pezizomycotina	Histoplasma capsulatum		XP_001538700	PTPc [380-467]	[415-422]	HCQLGVSR		12 hits	24 - 33: K..srlgpkIlL	87 - 92: R..en....LsI	209 - 214: K..ps....LaL	274 - 283: K..gypdgpIlI	301 - 308: K..fdvv..InV	322 - 329: R..qdtv..VsV	372 - 383: KRRaptpeyIhV	404 - 414: KR.isqgkrVlI	410 - 420: KR.vlihcqLgV	422 - 428: R..sas...LvI	506 - 514: K..tarpp.VpL	558 - 568: RR.nlpprpLpL
Pezizomycotina	Paracoccidioides lutzii	Msg5	XP_002791021	PTPc [534-636]	[584-591]	HCQLGVSR		14 hits	177 - 186: R..flrresLsV	233 - 242: R..ltnddrLpV	239 - 244: R..lp....VqL	271 - 281: RR.arnlknLsL	274 - 283: R..nlknlsLkL	320 - 328: RRKapn...LtI	375 - 380: K..ps....LaL	440 - 449: K..gypdgpIlI	467 - 474: K..fdvv..InV	488 - 495: K..qntv..VsV	574 - 583: R..isqgkkVlI	579 - 589: KK.vlihcqLgV	591 - 597: R..sas...LvI	695 - 703: K..larpp.IpL
Pezizomycotina	Fusarium graminearum	FGSG_06977	XP_011326656	PTPc [337-514]	[461-468]	HCQQGASR		8 hits	163 - 173: RR.grnmkgLsI	206 - 214: RRKpsq...LsL	224 - 229: K..tt....LeV	358 - 363: R..fd....VvI	451 - 460: R..tkagkrVlI	468 - 474: R..sas...LiI	481 - 486: R..pe....LtV	533 - 542: RK.pskhr.LtL
Pezizomycotina	Pyricularia oryzae	Pmp1	XP_003712767	PTPc [332-513]	[460-467]	HCQQGASR		8 hits	154 - 164: RR.prnmkgLsI	195 - 203: KRKpsn...LsL	353 - 360: R..fdvv..InV	449 - 459: RK.tkegkkVlI	467 - 473: R..sas...LiI	480 - 485: R..pe....LnV	533 - 542: K..sptkhrVaL	537 - 544: K..hrva..LsV
Pezizomycotina	Neurospora crassa	NCU06252	XP_962856	PTPc [328-510]	[457-464]	HCQQGASR		11 hits	133 - 139: R..mas...LsV	155 - 165: RR.pknmkgLsI	194 - 202: KRKpsl...LsL	212 - 217: R..tt....LeV	349 - 356: R..fdvv..InV	418 - 425: K..epey..IhI	446 - 456: KR.tkegkkVlV	464 - 470: R..sas...LiI	533 - 540: R..hrmt..LsV	611 - 619: R..fgrfn.VnL	614 - 621: R..fnvn..LgI
Pezizomycotina	Neurospora crassa	NCU05049	XP_956423	PTPc [108-227]	[178-185]	HCNQGVSR		4 hits	164 - 170: K..qnr...LfV	171 - 177: R..cgk...VlI	204 - 212: RK.avrf..VqV	297 - 304: K..emgg..LvL
Saccharomycotina	Candida albicans	Cpp1/ C1_10000C_A	XP_723551	DSPc [429-573]	[515-522]	HCQCGVSR		9 hits	167 - 174: RK.pns...LnL	176 - 185: R..nmknlsLnL	325 - 332: R..lhsp..LgV	350 - 356: K..fnn...ItL	430 - 439: K..nvlnnlIyL	452 - 459: K..fdlv..InV	478 - 483: R..ey....VyI	522 - 528: R..sac...VvV	533 - 539: KK.fq....LgV
Saccharomycotina	Debaryomyces hansenii	DEHA2D02926p	XP_458594	DSPc [259-415]	[343-350]	HCQCGVSR	IYS [30-32]	8 hits	68 - 75: RK.pss...LtV	77 - 86: R..ninmknLsL	82 - 88: K..nls...LnL	132 - 140: RRKtlt...LsI	297 - 306: K..ngkkeyLyI	333 - 342: K..shdkrkIlV	350 - 356: R..sac...ViV	362 - 367: K..fk....IgV
Saccharomycotina	Galactomyces candidus		CDO53089	DSPc [216-430]#	[379-386]	HCQCGVSR	IYS [31-33]	6 hits	72 - 81: K..frntknLsL	74 - 83: R..ntknlsLnL	148 - 154: R..sls...IkI	338 - 347: KK.pmpey.IyV	369 - 378: R..aqqgkkIlV	386 - 392: R..sas...LiV
Saccharomycotina	Yarrowia lipolytica	YALI0F00858p	XP_504838	DSPc [283-420]	[369-376]	HCQCGVSR		7 hits	42 - 51: K..nsntknLsL	47 - 53: K..nls...LmV	187 - 196: RR.tsqls.IsI	303 - 311: R..tfdvv.InV	359 - 368: R..saagkrVlV	376 - 382: R..sas...LlI	387 - 393: KK.qq....LdL
Saccharomycotina	Clavispora lusitaniae	CLUG_01878	XP_002618419	DSPc [165-316]	[243-250]	HCQCGVSR		8 hits	48 - 57: R..nlnmknLqL	53 - 59: K..nlq...LnL	71 - 78: RR.nla...VaI	172 - 180: R..hsrtp.IdI	206 - 211: R..ry....IyV	235 - 242: R..agrk..IlV	250 - 256: R..sac...ViV	262 - 267: K..fa....LsV
Saccharomycotina	Komagataella phaffii		XP_002492844	DSPc [128-260]	[209-216]	HCQCGVSR		8 hits	11 - 20: R..srntknLlL	13 - 22: R..ntknllLdL	47 - 53: KR.kg....LpI	60 - 70: RRRrttla.LtI	149 - 156: R..fdvv..InV	216 - 222: R..sas...LiV	227 - 233: KK.yg....LnL	262 - 269: K..tlea..IsL
Saccharomycotina	Eremothecium gossypii/Ashbya gossypii	ADL245Wp	NP_983851	DSPc [181-314]	[263-270]	HCQCGVSR	IYT [54-56]	5 hits	19 - 28: K..nrkklsLkI	74 - 82: K..ggalk.LtV	270 - 276: R..sas...LiV	403 - 409: K..hdp...LqL	416 - 421: K..cs....VvL
Saccharomycotina	Candida glabrata	Msg5 / CAGL0G01320g	XP_446419	DSPc [192-326]	[274-281]	HCQCGVSR	IYS [73-75]	6 hits	16 - 25: R..ntknlsIaI	99 - 110: KKKlgrvhsLsL	104 - 112: R..vhsls.LsI	267 - 273: K..gkk...IlV	281 - 287: R..sas...LiV	292 - 298: R..yen...LaL
Saccharomycotina	Kluyveromyces lactis	Msg5	XP_455243	DSPc [197-331]	[279-286]	HCQCGVSR	IYT [67-69]	8 hits	18 - 27: K..nsknlcLrI	33 - 39: K..nkl...ImV	191 - 200: K..yypsgpLlV	214 - 223: K..evmdydViI	233 - 238: K..eq....LpL	273 - 278: K..kk....VlI	286 - 292: R..sas...LiV	297 - 303: R..ydk...LsL
Saccharomycotina	Kluyveromyces marxianus	Msg5	XP_022678215	DSPc [225-359]	[307-314]	HCQCGVSR	IYS [73-75]	5 hits	17 - 26: K..nsknlsLqI	32 - 38: R..nkl...IiV	242 - 251: K..evldfdLiI	314 - 320: R..sas...LiV	325 - 331: R..ydn...LsL
Saccharomycotina	Saccharomyces cerevisiae	Msg5	NP_014345	DSPc [234-369]	[318-325]	HCQCGVSR	IYT [102-104]	7 hits	29 - 38: R..ntknlsLdI	59 - 68: K..fpsptpLnL	71 - 77: K..pkp...IvL	148 - 154: R..vhs...LsV	155 - 161: K..tkd...LkL	325 - 331: R..sas...LiV	336 - 342: R..yyg...LsL
Saccharomycotina	Saccharomyces cerevisiae	Sdp1	NP_012153	DSPc [68-191]	[139-146]	HCQCGLSR	IYT [3-5]	8 hits	53 - 63: RR.iypkgpLlV	58 - 64: K..gpl...LvL	77 - 86: K..ellpfdVvI	108 - 117: R..wehdsqIaL	132 - 138: KR.ek....IlI	146 - 152: R..sat...LiI	157 - 163: K..yhn...LsL	176 - 183: K..inps..IgL
Saccharomycotina	Saccharomyces mikatae		smik406-g1.1*	DSPc [239-374]#	[323-330]	HCQCGVSR	IYT [107-109]	7 hits	34 - 43: R..ntknlsLdI	76 - 82: K..skp...IeL	84 - 89: K..gp....LkV	153 - 159: R..vhs...LsV	314 - 322: R..lqgkk.VlV	330 - 336: R..sas...LiV	341 - 347: R..yyg...LnL
Saccharomycotina	Saccharomyces mikatae		smik390-g11.1*	DSPc [28-158]#	[107-114]	HCQCGLSR		5 hits	22 - 31: K..nypkgpLlV	26 - 32: K..gpl...LvI	100 - 106: KR.ek....IlI	114 - 120: R..sat...LvI	125 - 131: K..yhh...LsL
Saccharomycotina	Saccharomyces paradoxus		spar252-g2.1*	DSPc [234-369]#	[318-325]	HCQCGVSR	IYT [102-104]	6 hits	29 - 38: R..ntknlsLdI	59 - 68: K..fpsptpLnL	148 - 154: R..vhs...LsV	155 - 161: K..tkd...LkL	325 - 331: R..sas...LiV	336 - 342: R..yyg...LnL
Saccharomycotina	Saccharomyces paradoxus		spar440-g11.1*	DSPc [60-190]#	[139-146]	HCQCGLSR		9 hits	53 - 63: RK.iypkgpLlV	58 - 64: K..gpl...LvL	77 - 86: R..evlpfdVvI	108 - 117: R..wehdsqImL	132 - 138: KR.ek....IlI	146 - 152: R..sat...LvI	157 - 163: K..yhh...LsL	176 - 183: K..inps..IgL	197 - 202: K..nn....VqV
Saccharomycotina	Sugiyamaella lignohabitans	Msg5	XP_018733395	DSPc [176-426]#	[375-382]	HCQCGVSR		6 hits	26 - 35: R..nrnassLsI	28 - 37: R..nasslsIsI	180 - 186: R..epn...IyL	335 - 343: R..ttpey.IyV	365 - 374: R..saegkkIlV	382 - 388: R..sas...LvV
Taphrinomycotina	Schizosaccharomyces japonicus	Pmp1	XP_002174422	DSPc [154-302]	[250-257]	HCQLGVSR	IYS [157-159]	7 hits	58 - 67: KR.svass.LlL	77 - 86: RK.lpkvr.IqL	148 - 157: R..pypngpVcI	198 - 206: R..derth.LdV	245 - 255: RR.vlihcqLgV	257 - 263: R..sac...LvI	268 - 274: R..tlg...LpL
Taphrinomycotina	Schizosaccharomyces pombe	Pmp1/SPBC1685.01	NP_595205	DSPc [61-209]	[157-164]	NCQMGISR	IYT [10-12]	7 hits	4 - 10: K..lpp...LkI	9 - 17: K..iytsq.LpL	105 - 113: R..dskhn.LdI	108 - 115: K..hnld..IqV	164 - 170: R..sac...LmI	175 - 181: K..tln...LnV	242 - 250: K..phsaq.LpL
Ustilaginomycotina	Ustilago maydis	UMAG_02303	XP_011388628	DSPc [302-443]	[391-398]	HCKAGKSR		9 hits	44 - 49: K..sk....LdL	194 - 204: RR.sptalkLqL	280 - 286: R..pds...VnL	329 - 334: R..ri....LnV	341 - 346: R..gp....LrL	347 - 356: R..drfdryLkV	382 - 390: R..lrsep.VyV	393 - 402: K..agksrsVtI	396 - 404: K..srsvt.IvI
Ustilaginomycotina	Ustilago maydis	Rok1	XP_011390174	PTPc [577-646]	[582-589]	HCQCGVSR		11 hits	31 - 39: R..apars.LsL	35 - 41: R..sls...LrI	98 - 106: RKRpsr...LnL	345 - 352: R..dais..VsV	503 - 511: R..hemry.VkL	524 - 533: R..ggfaqgIaL	589 - 595: R..sat...LvI	740 - 746: R..vpd...IaI	759 - 770: RRRktrappLqL	795 - 803: RRRppa...LqL	1048 - 1058: RRKskvdi.LlV
